# Supplementary material for: Exploration of Extension Research to Promote Genetic Improvement in Cattle Production: Systematic Review
Source: Animals (Basel). 2024 Jan 11;14(2):231. doi: 10.3390/ani14020231 (PMC10812428; doi:10.3390/ani14020231)
Supplement: Supplementary file 1 [file animals-14-00231-s001.zip]

Archive with 1 entries (1 files):
- animals-2776927-supplementary.pdf
